# Supplementary material for: Dispatches from the neighborhood watch: Using citizen science and field survey data to document color morph frequency in space and time
Source: Ecol Evol. 2020 Jan 16;10(3):1526–38. doi: 10.1002/ece3.6006 (PMC7029058; doi:10.1002/ece3.6006)
Supplement: Supplementary file 1 [file ECE3-10-1526-s001.xlsx]

## Sheet: Illinois
Table S1. Frequency of white, melanistic and gray color morphs of Sciurus carolinensis
assessed from iNaturalist.org citizen science records from Illinois, USA.
County	# melanistic / total	% melanistic	White phenotype
Alexander	0 / 2	0	N
Champaign	0 / 10	0	N
Clinton	0 / 1	0	N
Cook	41 / 263	0.155894	N
DeKalb	0 / 2	0	N
DuPage	0 / 41	0	N
Effingham	0 / 2	0	N
Fayette	0 / 3	0	N
Franklin	0 / 1	0	N
Grundy	0 / 3	0	N
Henry	1 / 1	1	N
Jackson	0 / 4	0	N
Jersey	0 / 1	0	N
Johnson	0 / 6	0	N
Kane	0 / 8	0	N
Kankakee	5 / 31	0.16129	N
Kendall	0 / 3	0	N
LaSalle	1 / 5	0.2	N
Lake	0 / 9	0	N
Macoupin	0 / 1	0	N
Madison	2 / 15	0.133333	N
Massac	0 / 5	0	N
McDonough	0 / 1	0	N
McHenry	0 / 7	0	N
McLean	0 / 3	0	N
Monroe	0 / 2	0	N
Ogle	0 / 1	0	N
Peoria	0 / 3	0	N
Pope	0 / 6	0	N
Richland	0 / 1	0	Y (n = 1)
Rock Island	1 / 1	1	N
Sangamon	0 / 2	0	N
St. Clair	0 / 2	0	N
Union	0 / 3	0	N
Will	0 / 10	0	N
Williamson	0 / 1	0	N
totals	51 / 460	0.11087	1 county
