# Supplementary material for: Dispatches from the neighborhood watch: Using citizen science and field survey data to document color morph frequency in space and time
Source: Ecol Evol. 2020 Jan 16;10(3):1526–38. doi: 10.1002/ece3.6006 (PMC7029058; doi:10.1002/ece3.6006)
Supplement: Supplementary file 2 [file ECE3-10-1526-s002.xlsx]

## Sheet: Indiana
Table S2. Frequency of white, melanistic and gray color morphs of Sciurus carolinensis
assessed from iNaturalist.org citizen science records from Indiana, USA.
County	# melanistic / total	% melanistic	White phenotype
Boone	0 / 1	0	N
Clark	0 / 3	0	N
Delaware	2 / 7	0.285714	N
Elkhart	1 / 1	1	N
Huntington	1 / 1	1	N
Lake	0 / 4	0	N
LaPorte	0 / 1	0	N
Madison	1 / 1	1	N
Marion	0 / 1	0	N
Morgan	0 / 1	0	N
Parke	0 / 1	0	N
Porter	1 / 7	0.142857	N
St. Joseph	1 / 1	1	N
Steuben	1 / 1	1	N
Tippecanoe	0 / 6	0	N
Wayne	0 / 1	0	N
totals	8 / 38	0.210526	0 counties
