# Supplementary material for: Dispatches from the neighborhood watch: Using citizen science and field survey data to document color morph frequency in space and time
Source: Ecol Evol. 2020 Jan 16;10(3):1526–38. doi: 10.1002/ece3.6006 (PMC7029058; doi:10.1002/ece3.6006)
Supplement: Supplementary file 3 [file ECE3-10-1526-s003.xlsx]

## Sheet: Michigan
Table S3. Frequency of white, melanistic and gray color morphs of Sciurus carolinensis
assessed from iNaturalist.org citizen science records from Michigan, USA.
County	# melanistic / total	% melanistic	White phenotype
Allegan	1 / 2	0.5	N
Bay	1 / 2	0.5	N
Berrien	1 / 2	0.5	N
Calhoun	1 / 1	1	N
Cheboygan	1 / 1	1	N
Chippewa	0 / 1	0	N
Crawford	5 / 7	0.714286	N
Emmet	1 / 1	1	N
Grand Traverse	5 / 6	0.833333	N
Ingham	2 / 3	0.666667	N
Iosco	2 / 3	0.666667	N
Kalamazoo	13 / 20	0.65	N
Kent	1 / 1	1	N
Lapeer	1 / 2	0.5	N
Leelanau	0 / 1	0	N
Livingston	4 / 30	0.133333	Y (n = 5)
Macomb	5 / 10	0.5	N
Manistee	1 / 1	1	N
Midland	4 / 4	1	N
Missaukee	1 / 1	1	N
Montmorency	0 / 1	0	N
Oakland	14 / 20	0.7	N
Oceana	1 / 1	1	N
Ottawa	5 / 9	0.555556	N
Roscommon	3 / 4	0.75	N
Saginaw	3 / 3	1	N
St. Clair	0 / 1	0	N
Washtenaw	8 / 12	0.666667	N
Wayne	5 / 10	0.5	N
totals	89 / 160	0.55625	1 county
