# Supplementary material for: Dispatches from the neighborhood watch: Using citizen science and field survey data to document color morph frequency in space and time
Source: Ecol Evol. 2020 Jan 16;10(3):1526–38. doi: 10.1002/ece3.6006 (PMC7029058; doi:10.1002/ece3.6006)
Supplement: Supplementary file 4 [file ECE3-10-1526-s004.xlsx]

## Sheet: Minnesota
Table S4. Frequency of white, melanistic and gray color morphs of Sciurus carolinensis
assessed from iNaturalist.org citizen science records from Minnesota, USA.
County	# melanistic / total	% melanistic	White phenotype
Anoka	0 / 6	0	Y
Becker	0 / 1	0	N
Beltrami	1 / 1	1	N
Benton	1 / 1	1	N
Blue Earth	6 / 24	0.25	Y
Brown	0 / 1	0	N
Carver	0 / 2	0	N
Cass	0 / 2	0	N
Chisago	0 / 2	0	N
Crow Wing	2 / 2	1	N
Dakota	0 /14	0	Y (n = 6)
Freeborn	0 / 4	0	N
Hennepin	6 / 75	0.08	Y (n = 11, 1 albino)
Hubbard	3 / 8	0.375	N
Isanti	0 / 1	0	N
Itasca	0 / 1	0	N
Lake	0 / 2	0	N
Morrison	0 / 1	0	N
Mower	0 / 2	0	N
Nicollet	0 / 1	0	N
Olmsted	0 / 2	0	N
Otter Tail	1 / 5	0.2	N
Pope	0 / 1	0	N
Ramsey	2/ 52	0.0384615	Y (n = 2, 1 albino)
Rice	0 / 4	0	N
St. Louis	1 / 7	0.142857	Y (n = 1, albino)
Scott	0 / 2	0	N
Stearns	1 / 9	0.111111	Y (n = 1)
Steele	0 / 2	0	Y (n = 1)
Waseca	0 / 1	0	N
Washington	1 / 7	0.142857	N
Winona	0 / 1	0	N
Wright	0 / 1	0	Y (n = 1)
totals	25 / 245	0.102041	9 counties
