# Supplementary material for: Dispatches from the neighborhood watch: Using citizen science and field survey data to document color morph frequency in space and time
Source: Ecol Evol. 2020 Jan 16;10(3):1526–38. doi: 10.1002/ece3.6006 (PMC7029058; doi:10.1002/ece3.6006)
Supplement: Supplementary file 5 [file ECE3-10-1526-s005.xlsx]

## Sheet: New York
Table S5. Frequency of white, melanistic and gray color morphs of Sciurus carolinensis
assessed from iNaturalist.org citizen science records from New York, USA.
County	# melanistic / total	% melanistic	White phenotype
Albany	0 / 13	0	N
Allegany	0 / 2	0	N
Bronx	28 / 72	0.388889	N
Chautauqua	5 / 12	0.416667	Y (n = 2)
Chemung	0 / 1	0	N
Chenango	0 / 1	0	N
Clinton	0 / 26	0	N
Delaware	1 / 1	1	N
Dutchess	0 / 4	0	N
Erie	2 / 11	0.181818	N
Essex	0 / 2	0	N
Fairfield	0 / 1	0	N
Franklin	0 / 1	0	N
Fulton	0 / 1	0	N
Genesee	0 / 1	0	N
Greene	0 / 2	0	N
Jefferson	0 / 2	0	N
Kings	8 / 87	0.091954	Y (n = 1)
Livingston	0 / 44	0	N
Monroe	0 / 42	0	N
Nassau	3 / 14	0.214286	N
New York	104 / 768	0.135417	N
Niagara	13 / 19	0.684211	N
Oneida	0 / 4	0	N
Onondaga	7 / 17	0.411765	N
Ontario	0 / 1	0	N
Orange	0 / 2	0	N
Oswego	0 / 3	0	N
Otsego	0 / 6	0	N
Putnam	0 / 2	0	N
Queens	3 / 58	0.0517241	N
Rensselaer	0 / 3	0	N
Richmond	0 / 19	0	N
Rockland	0 / 2	0	N
Saratoga	1 / 11	0.0909091	N
Schoharie	0 / 1	0	N
Schuyler	1 / 2	0.5	N
Seneca	0 / 1	0	N
Steuben	0 / 3	0	N
Suffolk	2 / 11	0.181818	N
Tompkins	0 / 47	0	N
Ulster	0 / 2	0	N
Warren	1 / 2	0.5	N
Washington	0 / 2	0	N
Wayne	0 / 1	0	N
Westchester	19 / 47	0.404255	Y (n = 1, albino)
Wyoming	0 / 1	0	N
totals	198 / 1375	0.144	3 counties
