# Supplementary material for: Dispatches from the neighborhood watch: Using citizen science and field survey data to document color morph frequency in space and time
Source: Ecol Evol. 2020 Jan 16;10(3):1526–38. doi: 10.1002/ece3.6006 (PMC7029058; doi:10.1002/ece3.6006)
Supplement: Supplementary file 6 [file ECE3-10-1526-s006.xlsx]

## Sheet: Ohio
Table S6. Frequency of white, melanistic and gray color morphs of Sciurus carolinensis
assessed from iNaturalist.org citizen science records from Ohio, USA.
County	# melanistic / total	% melanistic	White phenotype
Adams	0 / 1	0	N
Allen	1 / 1	1	N
Ashland	0 / 2	0	N
Athens	0 / 13	0	N
Butler	4 / 6	0.666667	N
Champaign	0 / 2	0	N
Clark	0 / 3	0	Y (n = 1)
Clermont	0 / 6	0	N
Cuyahoga	15 / 32	0.46875	N
Darke	1 / 2	0.5	N
Defiance	0 / 2	0	N
Delaware	0 / 2	0	N
Erie	0 / 1	0	N
Fairfield	0 / 1	0	N
Franklin	5 / 110	0.0454545	Y (n = 6)
Fulton	1 / 1	1	N
Geauga	1 / 6	0.166667	N
Greene	0 / 8	0	N
Hamilton	0 / 20	0	Y (n = 1)
Hancock	1 / 1	1	N
Hardin	0 / 2	0	N
Highland	0 / 1	0	N
Huron	1 / 1	1	N
Jackson	0 / 2	0	Y (n = 1)
Lake	8 / 16	0.5	N
Licking	0 / 2	0	N
Lorain	1 / 2	0.5	N
Madison	0 / 2	0	N
Medina	4 / 15	0.266667	N
Monroe	0 / 1	0	N
Montgomery	1 / 14	0.0714286	Y (n = 1)
Morgan	0 / 1	0	N
Ottawa	1 / 2	0.5	N
Perry	0 / 1	0	N
Pike	0 / 2	0	N
Portage	10 / 15	0.666667	N
Preble	0 / 1	0	N
Richland	1 / 3	0.333333	N
Ross	0 / 3	0	N
Scioto	0 / 2	0	N
Stark	1 / 4	0.25	N
Summit	26 / 109	0.238532	N
Trumbull	0 / 1	0	N
Tuscarawas	1 / 1	1	N
Union	0 / 1	0	N
Warren	1 / 3	0.333333	N
Washington	0 / 1	0	N
Wayne	4 / 5	0.8	N
totals	89 / 433	0.206019	5 counties
