# Supplementary material for: Dispatches from the neighborhood watch: Using citizen science and field survey data to document color morph frequency in space and time
Source: Ecol Evol. 2020 Jan 16;10(3):1526–38. doi: 10.1002/ece3.6006 (PMC7029058; doi:10.1002/ece3.6006)
Supplement: Supplementary file 7 [file ECE3-10-1526-s007.xlsx]

## Sheet: Ontario
Table S7. Frequency of white, melanistic and gray color morphs of Sciurus carolinensis assessed
from iNaturalist.org citizen science records from Ontario, Canada.
Census Division	# melanistic / total	proportion melanistic	White phenotype
Algoma	9 / 9	1	N
Brant	0 / 2	0	N
Bruce	2 / 2	1	N
Chatham-Kent	1 / 4	0.25	N
Dufferin	0 / 1	0	N
Durham	8 / 18	0.444444	N
Essex	15 / 27	0.555556	N
Frontenac	10 / 16	0.625	Y (n = 1, not albino)
Haldimand-Norfolk	1 / 3	0.333333	N
Halton	96 / 173	0.554913	Y (n = 1, not albino)
Hamilton	42 / 62	0.677419	N
Hastings	23 / 34	0.676471	N
Huron	0 / 1	0	N
Kawartha Lakes	0 / 1	0	N
Lake Ontario	5 / 5	1	N
Lake Huron	2 /2	1	N
Lambton	2 / 2	1	N
Lanark	1 / 1	1	N
Leeds and Grenville	6 / 9	0.666667	N
Manitoulin	1 / 1	1	N
Middlesex	13 / 20	0.65	N
Muskoka	14 / 19	0.736842	Y (n = 1, not albino)
Niagara	11 / 25	0.44	N
Northumberland	1 /1	1	N
Ottawa	296 / 431	0.686775	N
Oxford	1 / 1	1	N
Parry Sound	1 / 1	1	N
Peel	49 / 94	0.521277	N
Perth	2 / 5	0.4	N
Peterborough	58 / 65	0.892308	N
Prescott and Russell	6 / 7	0.857143	N
Prince Edward	0 / 1	0	N
Rainy River	0 / 2	0	N
Municipality of Waterloo	18 / 40	0.45	N
Renfrew	2 /2	1	N
Simcoe	17 / 20	0.85	N
Stormont, Dundas and Glengarry	1 / 1	1	N
Sudbury	1 / 1	1	N
Thunder Bay	1 / 2	0.5	N
Toronto	165 / 245	0.673469	Y (n = 5)
Wellington	29 / 34	0.852941	N
York	73 / 91	0.802198	N
totals	983 / 1481	0.663741	4 census divisions
