# Supplementary material for: Dispatches from the neighborhood watch: Using citizen science and field survey data to document color morph frequency in space and time
Source: Ecol Evol. 2020 Jan 16;10(3):1526–38. doi: 10.1002/ece3.6006 (PMC7029058; doi:10.1002/ece3.6006)
Supplement: Supplementary file 8 [file ECE3-10-1526-s008.xlsx]

## Sheet: Pennsylvania
Table S8. Frequency of white, melanistic and gray color morphs of Sciurus carolinensis
assessed from iNaturalist.org citizen science records from Pennsylvania, USA.
County	# melanistic / total	% melanistic	White phenotype
Adams	0 / 3	0	N
Allegheny	2 / 35	0.0571429	N
Armstrong	0 / 4	0	N
Beaver	0 / 1	0	N
Blair	1 / 5	0.2	N
Bradford	0 / 4	0	N
Bucks	0 / 22	0	N
Butler	0 / 6	0	N
Centre	0 / 8	0	N
Chester	0 / 10	0	N
Columbia	0 / 4	0	N
Crawford	1 / 1	1	N
Cumberland	0 / 29	0	N
Dauphin	0 / 4	0	N
Delaware	2 / 11	0.181818	Y (n = 1)
Erie	0 / 1	0	N
Fayette	0 / 2	0	N
Franklin	0 / 1	0	N
Fulton	0 / 1	0	N
Huntingdon	0 / 2	0	N
Lancaster	0 / 12	0	N
Lehigh	0 / 1	0	N
Monroe	0 / 1	0	N
Montgomery	3 / 46	0.0652174	N
Montour	0 / 1	0	N
Northampton	0 / 5	0	N
Philadelphia	3 / 34	0.0882353	N
Pike	0 / 1	0	N
Tioga	0 / 3	0	N
Union	0 / 16	0	N
Warren	1 / 1	1	N
Washington	0 / 6	0	N
Wayne	1 / 2	0.5	N
Westmoreland	0 / 4	0	N
York	0 / 11	0	N
totals	14 / 298	0.0469799	1 county
