# Supplementary material for: Dispatches from the neighborhood watch: Using citizen science and field survey data to document color morph frequency in space and time
Source: Ecol Evol. 2020 Jan 16;10(3):1526–38. doi: 10.1002/ece3.6006 (PMC7029058; doi:10.1002/ece3.6006)
Supplement: Supplementary file 9 [file ECE3-10-1526-s009.xlsx]

## Sheet: Quebec
Table S9. Frequency of white, melanistic and gray color morphs of Sciurus carolinensis assessed from
iNaturalist.org citizen science records from Quebec, Canada.
Census Division	# melanistic / total	% melanistic	White phenotype
Brome-Missisquoi	0 / 2	0	N
Communauté Urbaine de l'Outaouais	1 / 2	0.5	N
Communauté Urbaine de Montréal	15 / 78	0.192308	Y (n = 5)
Communauté Urbaine de Québec	2 / 5	0.4	N
Drummond	1 / 1	1	N
Francheville	1 / 1	1	N
Lajemmerais	0 / 1	0	N
Laval	1 / 2	0.5	N
Le Centre-de-la-Mauricie	1 / 1	1	N
Les Collines-de-l'Outaouais	1 / 1	1	N
Les Laurentides	1 / 1	1	N
Magog	1 / 1	1	N
Matawinie	1 / 1	1	N
Mirabel	1 / 1	1	N
Roussillon	0 / 1	0	N
Vaudreuil-Soulanges	1 / 2	0.5	N
totals	28 / 101	0.277228	1 census division
