# Supplementary material for: Dispatches from the neighborhood watch: Using citizen science and field survey data to document color morph frequency in space and time
Source: Ecol Evol. 2020 Jan 16;10(3):1526–38. doi: 10.1002/ece3.6006 (PMC7029058; doi:10.1002/ece3.6006)
Supplement: Supplementary file 10 [file ECE3-10-1526-s010.xlsx]

## Sheet: Wisconsin
Table S10. Frequency of white, melanistic and gray color morphs of Sciurus carolinensis
assessed from iNaturalist.org citizen science records from Wisconsin, USA.
County	# melanistic / total	% melanistic	White phenotype
Ashland	0 / 1	0	N
Bayfield	0 / 1	0	N
Brown	0 / 5	0	N
Chippewa	1 / 1	1	N
Columbia	0 / 2	0	N
Dane	0 / 17	0	N
Dodge	0 / 2	0	N
Douglas	0 / 1	0	N
Green	0 / 1	0	N
Jefferson	0 / 3	0	N
Juneau	0 / 1	0	N
Kenosha	0 / 5	0	N
La Crosse	2 / 10	0.2	N
Langlade	1 / 2	0.5	N
Lincoln	0 / 1	0	N
Milwaukee	2 / 12	0.166667	N
Oconto	1 / 3	0.333333	N
Oneida	0 / 1	0	N
Outagamie	0 / 1	0	N
Ozaukee	0 / 2	0	N
Portage	2 / 3	0.666667	N
Racine	0 / 1	0	N
Rock	0 / 1	0	N
Rusk	1 / 1	1	N
Sauk	0 / 1	0	N
Sheboygan	0 / 1	0	N
St. Croix	1 / 2	0.5	N
Walworth	0 / 1	0	N
Waukesha	0 / 1	0	Y (n = 1)
Winnebago	0 / 3	0	N
totals	11 / 87	0.126437	1 county
