# Supplementary material for: Dispatches from the neighborhood watch: Using citizen science and field survey data to document color morph frequency in space and time
Source: Ecol Evol. 2020 Jan 16;10(3):1526–38. doi: 10.1002/ece3.6006 (PMC7029058; doi:10.1002/ece3.6006)
Supplement: Supplementary file 11 [file ECE3-10-1526-s011.xlsx]

## Sheet: Ohio-ODNR
Table S11. Frequency of melanistic and gray color morphs of Sciurus carolinensis
assessed from Ohio Natural History Database records from Ohio, USA. No white
phenotypes were reported.
County	# obs.	# gray	# melanistic	% melanistic
Adams	99	98	1	0.010101
Allen	5	4	1	0.2
Ashland	1	0	1	1
Ashtabula	19	17	2	0.105263
Athens	684	684	0	0
Auglaize	2	2	0	0
Belmont	47	47	0	0
Brown	31	31	0	0
Butler	9	9	0	0
Carroll	628	576	52	0.0828025
Champaign	83	83	0	0
Clermont	27	26	1	0.037037
Clinton	10	10	0	0
Columbiana	110	91	19	0.172727
Coshocton	128	124	4	0.03125
Crawford	3	3	0	0
Cuyahoga	11	9	2	0.181818
Darke	41	41	0	0
Defiance	3	1	2	0.666667
Delaware	6	6	0	0
Erie	10	8	2	0.2
Fairfield	40	40	0	0
Fayette	11	11	0	0
Franklin	10	10	0	0
Fulton	0	0	0	-
Gallia	25	25	0	0
Geauga	93	37	56	0.602151
Guernsey	193	189	4	0.0207254
Hamilton	12	12	0	0
Hancock	5	2	3	0.6
Harrison	191	188	3	0.0157068
Highland	830	830	0	0
Hocking	224	224	0	0
Holmes	72	71	1	0.0138889
Huron	1	1	0	0
Jackson	45	45	0	0
Jefferson	54	54	0	0
Knox	25	25	0	0
Lake	14	14	0	0
Lawrence	216	216	0	0
Licking	170	164	6	0.0352941
Logan	11	11	0	0
Madison	2	2	0	0
Mahoning	13	2	11	0.846154
Medina	23	15	8	0.347826
Meigs	348	348	0	0
Mercer	15	15	0	0
Miami	3	3	0	0
Monroe	144	140	4	0.0277778
Montgomery	36	36	0	0
Morgan	345	345	0	0
Morrow	4	4	0	0
Muskingum	103	95	8	0.0776699
Noble	221	221	0	0
Perry	221	216	5	0.0226244
Pike	139	139	0	0
Portage	130	75	55	0.423077
Preble	5	5	0	0
Putnam	1	1	0	0
Richland	26	25	1	0.0384615
Ross	138	138	0	0
Sandusky	3	3	0	0
Scioto	167	167	0	0
Shelby	1	1	0	0
Stark	41	28	13	0.317073
Summit	5	4	1	0.2
Trumbull	25	14	11	0.44
Tuscarawas	162	146	16	0.0987654
Van Wert	86	0	86	1
Vinton	547	547	0	0
Warren	5	5	0	0
Washington	78	78	0	0
Wayne	59	40	19	0.475
Wyandot	7	7	0	0
totals	7302	6904	398	0.0576477
