# Supplementary material for: Dispatches from the neighborhood watch: Using citizen science and field survey data to document color morph frequency in space and time
Source: Ecol Evol. 2020 Jan 16;10(3):1526–38. doi: 10.1002/ece3.6006 (PMC7029058; doi:10.1002/ece3.6006)
Supplement: Supplementary file 12 [file ECE3-10-1526-s012.xlsx]

## Sheet: Ohio detailed
Table S12. Frequency of gray squirrels (Sciurus carolinensis, melanistic and gray color morphs) observed
on walking and driving surveys in Ohio in 2018 and 2019.
County	Locality	# melanistic / total	prop. melanistic	95% C.I.
Athens	Athens	0 / 21	0	(0.000 - 0.154)
Ashland	Ashland	10 / 31	0.322581	(0.186 - 0.499)
Ashland / Holmes	Loudonville	22 / 42	0.52381	(0.377 - 0.666)
Coshocton	Coshocton	0 / 20	0	(0.000 - 0.161)
Cuyahoga	Cleveland	0 / 0	0	-
Cuyahoga	Cleveland Zoo	0 / 0	0	-
Fairfield	Lancaster	0 / 19	0	(0.000 - 0.168)
Fairfield	Pickerington	0 / 34	0	(0.000 - 0.102)
Franklin	Groveport	0 / 36	0	(0.000 - 0.096)
Franklin / Licking	Reynoldsburg	0 / 36	0	(0.000 - 0.096)
Franklin / Delaware	Westerville	0 / 60	0	(0.000 - 0.060)
Hamilton	Cincinnati	0 / 24	0	(0.000 - 0.138)
Hardin	Ada	51 / 289	0.176471	(0.137 - 0.225)
Holmes	Fern Valley	13 / 66	0.19697	(0.119 - 0.308)
Holmes	Millersburg	7 / 23	0.304348	(0.156 - 0.509)
Huron	Norwalk	26 / 27	0.962963	(0.817 - 0.993)
Knox	Fredericktown	0 / 27	0	(0.000 - 0.125)
Knox	Gambier	0 / 32	0	(0.000 - 0.107)
Licking	Newark	0 / 21	0	(0.000 - 0.154)
Licking	Pataskla	0 / 22	0	(0.000 - 0.149)
Lorain	Wellington	0 / 25	0	(0.000 - 0.133)
Medina	Lodi	0 / 47	0	(0.000 - 0.076)
Medina	Medina	0 / 37	0	(0.000 - 0.094)
Medina	Seville	9 / 53	0.169811	(0.092 - 0.292)
Medina	Wadsworth	2 / 19	0.105263	(0.029 - 0.314)
Medina / Wayne	Creston	2 / 28	0.0714286	(0.020 - 0.227)
Ottawa	East Harbor State Park	0 / 2	0	(0.000 - 0.658)
Ottawa	Lakeside	0 / 0	0	-
Ottawa	South Bass Island	9 / 68	0.132353	(0.071 - 0.233)
Portage	Kent	29 / 42	0.690476	(0.540 - 0.809)
Richland	Lexington	0 / 28	0	(0.000 - 0.121)
Stark	Beach City	8 / 29	0.275862	(0.147 - 0.457)
Stark	Canal Fulton	4 / 25	0.16	(0.064 - 0.347)
Stark	Canton	9 / 25	0.36	(0.203 - 0.555)
Stark	Massillon	18 / 29	0.62069	(0.440 - 0.773)
Stark	Navarre	12 / 28	0.428571	(0.265 - 0.609)
Stark	North Canton	12 / 28	0.428571	(0.265 - 0.609)
Stark	Perry Heights	15 / 27	0.555556	(0.373 - 0.724)
Summit	Akron	0 / 24	0	(0.000 - 0.138)
Summit	Barberton	0 / 44	0	(0.000 - 0.080)
Summit	Copley	0 / 31	0	(0.000 - 0.110)
Summit	Cuyahoga Falls	1 / 29	0.0344828	(0.006 - 0.172)
Summit	Ghent	3 /29	0.103448	(0.038 - 0.264)
Summit	Stow	6 / 30	0.2	(0.095 - 0.373)
Tuscarawas	Dover	30 / 38	0.789474	(0.637 - 0.889)
Tuscarawas	New Philadelphia	35 / 41	0.853659	(0.716 - 0.931)
Tuscarawas	Strasburg	13 / 30	0.433333	(0.274 - 0.608)
Tuscarawas	Sugarcreek	18 / 26	0.692308	(0.500 - 0.835)
Wayne	Apple Creek	23 / 29	0.793103	(0.616 - 0.902)
Wayne	Dalton	27 / 71	0.380282	(0.276 - 0.497)
Wayne	Doylestown	2 / 55	0.0363636	(0.010 - 0.123)
Wayne	Johnson Woods	35 / 58	0.603448	(0.475 - 0.719)
Wayne	Marshallville	14 / 40	0.35	(0.221 - 0.505)
Wayne	Orrville	158 / 189	0.835979	(0.777 - 0.882)
Wayne	Rittman	5 / 41	0.121951	(0.053 - 0.255)
Wayne	Shreve	21 / 31	0.677419	(0.501 - 0.814)
Wayne	Smithville	38 / 116	0.327586	(0.249 - 0.417)
Wayne	Wooster	7304 / 10730	0.680708	(0.672 - 0.690)
Wayne	Wooster Mem. Park	164 / 216	0.759259	(0.698 - 0.881)
	totals	8155 / 13268	0.61	(0.606 - 0.623)
