# Supplementary material for: Dispatches from the neighborhood watch: Using citizen science and field survey data to document color morph frequency in space and time
Source: Ecol Evol. 2020 Jan 16;10(3):1526–38. doi: 10.1002/ece3.6006 (PMC7029058; doi:10.1002/ece3.6006)
Supplement: Supplementary file 13 [file ECE3-10-1526-s013.xlsx]

## Sheet: Wooster detailed
Table S13. Frequency of black (melanistic) and gray morph squirrels (Sciurus carolinensis), assessed on walking surveys in Wooster, Ohio
(2010-2018) by route.
Route	Years	Length (km)	# surveys	# observations	# melanistic	proportion melanistic	95% C.I.
A	2010 - 2018	0.68	2300	17587	12775	0.726389	(0.720 - 0.733)
B	2013 - 2018	0.612	1190	6764	4294	0.634831	(0.623 - 0.646)
C	2013 - 2018	0.891	209	3764	2613	0.694208	(0.679 - 0.709)
D	2013 - 2018	0.805	210	1702	1175	0.690364	(0.668 - 0.712)
E	2013 - 2018	0.767	450	4290	3143	0.732634	(0.719 - 0.746)
F	2013 - 2018	0.871	238	1984	1359	0.68498	(0.664 - 0.705)
G	2013 - 2018	0.589	520	3836	1908	0.497393	(0.482 - 0.513)
		totals	5117	39927	27267	0.682921	(0.678 - 0.688)
