# Supplementary material for: Dispatches from the neighborhood watch: Using citizen science and field survey data to document color morph frequency in space and time
Source: Ecol Evol. 2020 Jan 16;10(3):1526–38. doi: 10.1002/ece3.6006 (PMC7029058; doi:10.1002/ece3.6006)
Supplement: Supplementary file 14 [file ECE3-10-1526-s014.xlsx]

## Sheet: Wooster by year
Table S14. Frequency of black (melanistic) and gray morph squirrels (Sciurus carolinensis) assessed on
walking surveys in Wooster, Ohio by year (2010-2018, all routes pooled). *Indicates data is from only a
portion of the year.
Year	# surveys	# observations	# melanistic	proportion melanistic	95% C.I.
2010*	134	1002	663	0.661677	(0.630 - 0.690)
2011	242	1739	1151	0.661875	(0.639 - 0.684)
2012	438	3478	2439	0.701265	(0.686 - 0.716)
2013	541	4275	2938	0.687251	(0.673 - 0.701)
2014	610	2894	2120	0.73255	(0.716 - 0.749)
2015	715	4240	3073	0.724764	(0.711 - 0.738)
2016	756	5449	3701	0.679207	(0.667 - 0.692)
2017	834	6159	3905	0.634031	(0.622 - 0.646)
2018	896	10730	7304	0.680708	(0.672 - 0.690)
totals	5117	39927	27267	0.682921	(0.678 - 0.688)
