# Supplementary material for: Dispatches from the neighborhood watch: Using citizen science and field survey data to document color morph frequency in space and time
Source: Ecol Evol. 2020 Jan 16;10(3):1526–38. doi: 10.1002/ece3.6006 (PMC7029058; doi:10.1002/ece3.6006)
Supplement: Supplementary file 15 [file ECE3-10-1526-s015.xlsx]

## Sheet: Wooster area table 2019
Table S15. Frequency of black and gray squirrel color morphs (Sciurus carolinensis) observed on walking and driving surveys at
16 localities in the Wooster, Ohio area in 2019. Minimum n = 100 observations per locality. Forest sites are indicated by *, all
other sites are urban habitat.
County	Locality	# gray	# melanistic	total	proportion melanistic	95% C.I.
Wayne	Johnson Woods*	63	41	104	0.394231	0.31 - 0.49
Holmes	Fern Valley Field Station*	95	63	158	0.398734	0.33 - 0.48
Wayne	Wooster Memorial Park*	254	255	509	0.500982	0.46 - 0.54
Stark / Wayne	The Wilderness Center*	74	39	113	0.345133	0.26 - 0.44
Asland	Ashland	38	70	108	0.648148	0.55 - 0.73
Medina / Wayne	Creston	95	11	106	0.103774	0.06 - 0.18
Wayne	Dalton	64	38	102	0.372549	0.28 - 0.47
Wayne	Doylestown	103	0	103	0	0 - 0.04
Medina	Lodi	101	0	101	0	0 - 0.04
Wayne	Marshallville	72	34	106	0.320755	0.24 - 0.41
Wayne	Orrville	21	139	160	0.86875	0.81 - 0.91
Wayne	Rittman	92	16	108	0.148148	0.09 - 0.23
Medina	Seville	84	26	110	0.236364	0.17 - 0.32
Wayne	Shreve	55	68	123	0.552846	0.47 - 0.64
Wayne	Smithville	182	96	278	0.345324	0.29 - 0.40
Wayne	Wooster	2751	5292	8043	0.657963	0.65 - 0.67
	Total	4144	6188	10332	0.598916	0.59 - 0.61
